# Supplementary material for: Solar-driven membrane separation for direct lithium extraction from artificial salt-lake brine
Source: Nat Commun. 2024 Jan 3;15:238. doi: 10.1038/s41467-023-44625-w (PMC10764783; doi:10.1038/s41467-023-44625-w)
Supplement: Supplementary file 3 — Source Data [file 41467_2023_44625_MOESM3_ESM.xlsx]

## Sheet: Figure 2
	Figure 2e						Figure 2g				Figure 2h				Figure 2i
	PES substrate		PANI nanoarray solar evaporator
	Pore diameter (μm)	Relative frequency(Normalized)	Pore diameter (μm)	Relative frequency(Normalized)			Wavelength (nm)	Absorption (%)			Time (min)	Temperature (℃）			Time (min)	Mass change (kg m-2)
	0.3972	9.71886e-05	0.5324	0.00136			200	98.494			0	22.8			0	0
	0.3939	6.47924e-05	0.5267	0.00108			201	98.479			0.5	34.8			2	-0.08616
	0.3908	5.66934e-05	0.521	0.00173			202	98.449			1	42.5			4	-0.17217
	0.3877	0.00011035	0.5155	0.000289981			203	98.464			1.5	46.4			6	-0.25719
	0.3848	0.000145783	0.5097	0.00171			204	98.395			2	49.1			8	-0.34844
	0.3833	0.000248033	0.5046	0.00156			205	98.409			2.5	50.6			10	-0.4387
	0.3789	0.000165018	0.4994	0.000884262			206	98.376			3	51.6			12	-0.5291
	0.3737	0.000226773	0.4927	0.00188			207	98.347			3.5	52.7			14	-0.62007
	0.3709	0.000548711	0.4877	0.000973762			208	98.317			4	53			16	-0.7116
	0.3692	0.00040799	0.4823	0.00295			209	98.317			4.5	52.6			18	-0.80455
	0.3672	0.000506191	0.4775	0.000562061			210	98.38			5	53.4			20	-0.91277
	0.3647	0.000576045	0.4733	0.00214			211	98.362			5.5	54			22	-1.0176
	0.3625	0.000953663	0.4686	0.00144			212	98.378			6	54.1			24	-1.12908
	0.3595	0.000909119	0.4641	0.00269			213	98.345			6.5	53.9			26	-1.22132
	0.3571	0.00108	0.4603	0.00168			214	98.351			7	54			28	-1.35232
	0.3544	0.00132	0.4559	0.00136			215	98.376			7.5	53.4			30	-1.47031
	0.3518	0.00168	0.4516	0.00291			216	98.405			8	53.4			32	-1.58532
	0.3494	0.00328	0.4477	0.00165			217	98.405			8.5	54			34	-1.70048
	0.3494	0	0.4435	0.00313			218	98.372			9	54.2			36	-1.81691
	0.3455	1	0.4395	0.00192			219	98.36			9.5	54.2			38	-1.92669
	0.3379	0	0.4356	0.00192			220	98.35			10	54.2			40	-2.03393
	0.3257	0	0.4319	0.00253			221	98.36							42	-2.13833
	0.3152	0	0.4081	0.00202			222	98.377							44	-2.2426
	0.308	0	0.393	0.00239			223	98.376							46	-2.34587
	0.2988	0	0.3779	0.00251			224	98.407							48	-2.4449
	0.291	0	0.3663	0.00249			225	98.395							50	-2.54025
	0.2834	0	0.3498	0.00208			226	98.426							52	-2.63773
	0.2764	0	0.3391	0.00185			227	98.434							54	-2.73393
	0.2695	0	0.3276	0.00207			228	98.45							56	-2.83168
	0.2634	0	0.3168	0.00195			229	98.485							58	-2.92661
	0.257	0	0.3068	0.00269			230	98.516							60	-3.02196
	0.2512	0	0.2975	0.00255			231	98.553
	0.2456	0	0.2891	0.00353			232	98.544
	0.2403	0	0.281	0.00618			233	98.555
	0.2351	0	0.2733	0.01329			234	98.602
	0.2301	0	0.266	0.02943			235	98.66
	0.2253	0	0.2598	0.07978			236	98.678
			0.2531	0.09925			237	98.696
			0.2477	0.14236			238	98.723
			0.243	0.39468			239	98.753
			0.238	0.46957			240	98.764
			0.2335	0.46635			241	98.78
			0.229	0.59766			242	98.804
			0.225	1			243	98.836
			0.2188	0.17953			244	98.864
			0.2142	0.01602			245	98.902
			0.2095	0.00302			246	98.919
			0.2053	0.00568			247	98.935
			0.201	0.0075			248	98.947
			0.1974	0.00523			249	98.955
			0.1932	0			250	98.963
			0.1898	0			251	98.975
			0.186	0			252	98.999
			0.1829	0			253	99.021
			0.1793	0			254	99.017
			0.1764	0			255	99.028
			0.1731	0			256	99.027
			0.1704	0			257	99.049
			0.1673	0			258	99.051
			0.1646	0			259	99.062
			0.1617	0			260	99.076
			0.1593	0			261	99.097
							262	99.092
							263	99.088
							264	99.072
							265	99.093
							266	99.088
							267	99.092
							268	99.084
							269	99.098
							270	99.108
							271	99.107
							272	99.104
							273	99.106
							274	99.117
							275	99.124
							276	99.115
							277	99.108
							278	99.1
							279	99.099
							280	99.094
							281	99.075
							282	99.084
							283	99.09
							284	99.096
							285	99.083
							286	99.086
							287	99.097
							288	99.103
							289	99.085
							290	99.076
							291	99.077
							292	99.079
							293	99.077
							294	99.071
							295	99.073
							296	99.078
							297	99.089
							298	99.09
							299	99.089
							300	99.08
							301	99.079
							302	99.071
							303	99.058
							304	99.048
							305	99.033
							306	99.035
							307	99.022
							308	99.012
							309	99.002
							310	99.005
							311	98.997
							312	98.984
							313	98.969
							314	98.973
							315	98.965
							316	98.963
							317	98.944
							318	98.941
							319	98.923
							320	98.917
							321	98.918
							322	98.912
							323	98.891
							324	98.864
							325	98.858
							326	98.862
							327	98.856
							328	98.827
							329	98.808
							330	98.787
							331	98.796
							332	98.803
							333	98.794
							334	98.78
							335	98.769
							336	98.776
							337	98.77
							338	98.76
							339	98.752
							340	98.746
							341	98.738
							342	98.724
							343	98.722
							344	98.71
							345	98.696
							346	98.684
							347	98.686
							348	98.691
							349	98.687
							350	98.675
							351	98.663
							352	98.662
							353	98.66
							354	98.652
							355	98.636
							356	98.623
							357	98.616
							358	98.612
							359	98.617
							360	98.611
							361	98.603
							362	98.595
							363	98.591
							364	98.586
							365	98.577
							366	98.573
							367	98.57
							368	98.566
							369	98.559
							370	98.552
							371	98.551
							372	98.547
							373	98.538
							374	98.517
							375	98.512
							376	98.503
							377	98.496
							378	98.48
							379	98.48
							380	98.477
							381	98.474
							382	98.462
							383	98.452
							384	98.445
							385	98.441
							386	98.437
							387	98.426
							388	98.424
							389	98.417
							390	98.418
							391	98.416
							392	98.418
							393	98.408
							394	98.399
							395	98.393
							396	98.392
							397	98.385
							398	98.381
							399	98.376
							400	98.373
							401	98.371
							402	98.378
							403	98.377
							404	98.37
							405	98.364
							406	98.364
							407	98.368
							408	98.37
							409	98.377
							410	98.385
							411	98.385
							412	98.387
							413	98.388
							414	98.392
							415	98.396
							416	98.396
							417	98.398
							418	98.397
							419	98.401
							420	98.409
							421	98.413
							422	98.417
							423	98.422
							424	98.426
							425	98.435
							426	98.442
							427	98.455
							428	98.464
							429	98.467
							430	98.473
							431	98.48
							432	98.488
							433	98.495
							434	98.505
							435	98.51
							436	98.517
							437	98.521
							438	98.528
							439	98.535
							440	98.541
							441	98.549
							442	98.554
							443	98.562
							444	98.572
							445	98.578
							446	98.578
							447	98.583
							448	98.588
							449	98.596
							450	98.597
							451	98.597
							452	98.601
							453	98.6
							454	98.602
							455	98.608
							456	98.611
							457	98.612
							458	98.61
							459	98.612
							460	98.616
							461	98.616
							462	98.614
							463	98.613
							464	98.612
							465	98.615
							466	98.61
							467	98.608
							468	98.601
							469	98.595
							470	98.586
							471	98.583
							472	98.58
							473	98.574
							474	98.567
							475	98.561
							476	98.551
							477	98.546
							478	98.538
							479	98.535
							480	98.521
							481	98.511
							482	98.505
							483	98.497
							484	98.485
							485	98.471
							486	98.457
							487	98.448
							488	98.434
							489	98.421
							490	98.409
							491	98.397
							492	98.384
							493	98.366
							494	98.351
							495	98.336
							496	98.323
							497	98.308
							498	98.294
							499	98.278
							500	98.266
							501	98.249
							502	98.233
							503	98.218
							504	98.202
							505	98.186
							506	98.161
							507	98.144
							508	98.124
							509	98.112
							510	98.097
							511	98.082
							512	98.064
							513	98.045
							514	98.028
							515	98.01
							516	97.99
							517	97.97
							518	97.948
							519	97.931
							520	97.912
							521	97.894
							522	97.875
							523	97.852
							524	97.835
							525	97.811
							526	97.793
							527	97.771
							528	97.753
							529	97.738
							530	97.723
							531	97.704
							532	97.678
							533	97.657
							534	97.638
							535	97.625
							536	97.604
							537	97.593
							538	97.575
							539	97.561
							540	97.536
							541	97.509
							542	97.482
							543	97.469
							544	97.455
							545	97.439
							546	97.412
							547	97.392
							548	97.37
							549	97.355
							550	97.337
							551	97.323
							552	97.306
							553	97.286
							554	97.257
							555	97.234
							556	97.214
							557	97.196
							558	97.182
							559	97.161
							560	97.145
							561	97.122
							562	97.101
							563	97.086
							564	97.064
							565	97.047
							566	97.02
							567	97.005
							568	96.989
							569	96.974
							570	96.952
							571	96.93
							572	96.903
							573	96.882
							574	96.858
							575	96.844
							576	96.825
							577	96.806
							578	96.786
							579	96.774
							580	96.754
							581	96.737
							582	96.713
							583	96.693
							584	96.67
							585	96.652
							586	96.635
							587	96.622
							588	96.6
							589	96.582
							590	96.561
							591	96.545
							592	96.528
							593	96.513
							594	96.496
							595	96.476
							596	96.461
							597	96.442
							598	96.424
							599	96.401
							600	96.384
							601	96.373
							602	96.357
							603	96.34
							604	96.319
							605	96.302
							606	96.285
							607	96.272
							608	96.252
							609	96.236
							610	96.216
							611	96.202
							612	96.187
							613	96.17
							614	96.152
							615	96.135
							616	96.122
							617	96.102
							618	96.085
							619	96.066
							620	96.05
							621	96.035
							622	96.024
							623	96.007
							624	95.985
							625	95.962
							626	95.949
							627	95.936
							628	95.928
							629	95.91
							630	95.892
							631	95.872
							632	95.863
							633	95.855
							634	95.838
							635	95.819
							636	95.797
							637	95.785
							638	95.775
							639	95.76
							640	95.736
							641	95.721
							642	95.714
							643	95.7
							644	95.687
							645	95.669
							646	95.661
							647	95.63
							648	95.615
							649	95.598
							650	95.595
							651	95.584
							652	95.568
							653	95.548
							654	95.53
							655	95.517
							656	95.503
							657	95.489
							658	95.47
							659	95.469
							660	95.451
							661	95.436
							662	95.406
							663	95.389
							664	95.374
							665	95.366
							666	95.353
							667	95.341
							668	95.331
							669	95.316
							670	95.307
							671	95.289
							672	95.276
							673	95.255
							674	95.233
							675	95.221
							676	95.215
							677	95.199
							678	95.176
							679	95.157
							680	95.144
							681	95.133
							682	95.124
							683	95.119
							684	95.11
							685	95.091
							686	95.079
							687	95.062
							688	95.055
							689	95.039
							690	95.025
							691	95.01
							692	94.998
							693	94.983
							694	94.964
							695	94.951
							696	94.944
							697	94.937
							698	94.927
							699	94.917
							700	94.904
							701	94.889
							702	94.872
							703	94.854
							704	94.829
							705	94.819
							706	94.802
							707	94.789
							708	94.779
							709	94.779
							710	94.784
							711	94.758
							712	94.742
							713	94.725
							714	94.718
							715	94.711
							716	94.696
							717	94.69
							718	94.665
							719	94.657
							720	94.642
							721	94.623
							722	94.601
							723	94.592
							724	94.609
							725	94.606
							726	94.578
							727	94.558
							728	94.545
							729	94.551
							730	94.542
							731	94.535
							732	94.52
							733	94.515
							734	94.505
							735	94.496
							736	94.464
							737	94.452
							738	94.433
							739	94.44
							740	94.434
							741	94.424
							742	94.409
							743	94.389
							744	94.39
							745	94.395
							746	94.386
							747	94.374
							748	94.342
							749	94.348
							750	94.337
							751	94.327
							752	94.303
							753	94.293
							754	94.287
							755	94.288
							756	94.295
							757	94.283
							758	94.267
							759	94.263
							760	94.273
							761	94.265
							762	94.231
							763	94.21
							764	94.205
							765	94.205
							766	94.236
							767	94.226
							768	94.216
							769	94.182
							770	94.165
							771	94.177
							772	94.155
							773	94.162
							774	94.147
							775	94.138
							776	94.122
							777	94.107
							778	94.116
							779	94.098
							780	94.088
							781	94.082
							782	94.091
							783	94.086
							784	94.094
							785	94.091
							786	94.084
							787	94.069
							788	94.068
							789	94.075
							790	94.048
							791	94.046
							792	94.034
							793	94.012
							794	94.016
							795	93.998
							796	94.013
							797	94.013
							798	94.021
							799	94.022
							800	93.973
							801	93.981
							802	93.975
							803	93.975
							804	93.951
							805	93.933
							806	93.947
							807	93.948
							808	93.948
							809	93.928
							810	93.905
							811	93.886
							812	93.881
							813	93.871
							814	93.875
							815	93.844
							816	93.852
							817	93.868
							818	93.872
							819	93.852
							820	93.826
							821	93.818
							822	93.839
							823	93.846
							824	93.833
							825	93.796
							826	93.785
							827	93.784
							828	93.771
							829	93.731
							830	93.778
							831	93.841
							832	93.858
							833	93.848
							834	93.831
							835	93.827
							836	93.826
							837	93.801
							838	93.829
							839	93.793
							840	93.843
							841	93.85
							842	93.843
							843	93.789
							844	93.73
							845	93.732
							846	93.701
							847	93.747
							848	93.695
							849	93.722
							850	93.71
							851	93.783
							852	93.833
							853	93.797
							854	93.728
							855	93.636
							856	93.666
							857	93.704
							858	93.707
							859	93.675
							860	93.675
							861	93.628
							862	93.634
							863	93.59
							864	93.621
							865	93.623
							866	93.652
							867	93.692
							868	93.676
							869	93.673
							870	93.637
							871	93.62
							872	93.572
							873	93.561
							874	93.574
							875	93.557
							876	93.528
							877	93.536
							878	93.515
							879	93.509
							880	93.495
							881	93.511
							882	93.514
							883	93.475
							884	93.498
							885	93.456
							886	93.476
							887	93.439
							888	93.484
							889	93.435
							890	93.462
							891	93.428
							892	93.438
							893	93.417
							894	93.403
							895	93.405
							896	93.366
							897	93.393
							898	93.377
							899	93.394
							900	93.372
							901	93.325
							902	93.308
							903	93.27
							904	93.302
							905	93.292
							906	93.31
							907	93.315
							908	93.322
							909	93.322
							910	93.296
							911	93.314
							912	93.321
							913	93.305
							914	93.285
							915	93.272
							916	93.254
							917	93.231
							918	93.228
							919	93.247
							920	93.269
							921	93.249
							922	93.25
							923	93.218
							924	93.222
							925	93.194
							926	93.173
							927	93.175
							928	93.169
							929	93.161
							930	93.134
							931	93.136
							932	93.161
							933	93.146
							934	93.163
							935	93.124
							936	93.131
							937	93.07
							938	93.096
							939	93.058
							940	93.085
							941	93.049
							942	93.049
							943	93.046
							944	93.059
							945	93.086
							946	93.06
							947	93.056
							948	93.05
							949	93.055
							950	93.053
							951	93.018
							952	93.032
							953	93.001
							954	93.013
							955	92.996
							956	93.002
							957	92.991
							958	92.976
							959	92.978
							960	92.96
							961	92.95
							962	92.924
							963	92.944
							964	92.949
							965	92.964
							966	92.952
							967	92.933
							968	92.928
							969	92.915
							970	92.929
							971	92.898
							972	92.899
							973	92.873
							974	92.886
							975	92.875
							976	92.882
							977	92.884
							978	92.873
							979	92.872
							980	92.874
							981	92.873
							982	92.863
							983	92.845
							984	92.864
							985	92.859
							986	92.864
							987	92.829
							988	92.836
							989	92.819
							990	92.817
							991	92.798
							992	92.796
							993	92.799
							994	92.795
							995	92.776
							996	92.756
							997	92.742
							998	92.74
							999	92.739
							1000	92.731
							1001	92.733
							1002	92.734
							1003	92.732
							1004	92.736
							1005	92.727
							1006	92.717
							1007	92.691
							1008	92.702
							1009	92.707
							1010	92.709
							1011	92.689
							1012	92.663
							1013	92.656
							1014	92.655
							1015	92.668
							1016	92.663
							1017	92.642
							1018	92.649
							1019	92.637
							1020	92.654
							1021	92.622
							1022	92.617
							1023	92.594
							1024	92.604
							1025	92.593
							1026	92.574
							1027	92.565
							1028	92.555
							1029	92.565
							1030	92.547
							1031	92.564
							1032	92.55
							1033	92.537
							1034	92.519
							1035	92.517
							1036	92.528
							1037	92.526
							1038	92.52
							1039	92.501
							1040	92.498
							1041	92.502
							1042	92.497
							1043	92.524
							1044	92.503
							1045	92.501
							1046	92.445
							1047	92.45
							1048	92.443
							1049	92.45
							1050	92.441
							1051	92.424
							1052	92.424
							1053	92.407
							1054	92.405
							1055	92.397
							1056	92.395
							1057	92.392
							1058	92.377
							1059	92.377
							1060	92.352
							1061	92.346
							1062	92.322
							1063	92.338
							1064	92.331
							1065	92.33
							1066	92.309
							1067	92.294
							1068	92.295
							1069	92.282
							1070	92.289
							1071	92.273
							1072	92.26
							1073	92.256
							1074	92.246
							1075	92.246
							1076	92.217
							1077	92.208
							1078	92.201
							1079	92.209
							1080	92.202
							1081	92.191
							1082	92.177
							1083	92.157
							1084	92.144
							1085	92.138
							1086	92.137
							1087	92.134
							1088	92.124
							1089	92.131
							1090	92.119
							1091	92.11
							1092	92.094
							1093	92.113
							1094	92.11
							1095	92.113
							1096	92.082
							1097	92.064
							1098	92.036
							1099	92.022
							1100	92.006
							1101	92.001
							1102	91.988
							1103	91.987
							1104	91.979
							1105	91.977
							1106	91.958
							1107	91.97
							1108	91.944
							1109	91.943
							1110	91.922
							1111	91.933
							1112	91.914
							1113	91.916
							1114	91.904
							1115	91.904
							1116	91.893
							1117	91.869
							1118	91.856
							1119	91.828
							1120	91.838
							1121	91.824
							1122	91.809
							1123	91.795
							1124	91.777
							1125	91.785
							1126	91.777
							1127	91.779
							1128	91.747
							1129	91.721
							1130	91.709
							1131	91.696
							1132	91.694
							1133	91.672
							1134	91.657
							1135	91.642
							1136	91.633
							1137	91.627
							1138	91.607
							1139	91.618
							1140	91.599
							1141	91.592
							1142	91.556
							1143	91.545
							1144	91.523
							1145	91.506
							1146	91.494
							1147	91.488
							1148	91.482
							1149	91.462
							1150	91.451
							1151	91.421
							1152	91.417
							1153	91.382
							1154	91.382
							1155	91.362
							1156	91.358
							1157	91.339
							1158	91.34
							1159	91.341
							1160	91.328
							1161	91.304
							1162	91.275
							1163	91.273
							1164	91.258
							1165	91.233
							1166	91.208
							1167	91.192
							1168	91.205
							1169	91.18
							1170	91.172
							1171	91.157
							1172	91.158
							1173	91.151
							1174	91.142
							1175	91.132
							1176	91.099
							1177	91.084
							1178	91.065
							1179	91.081
							1180	91.051
							1181	91.045
							1182	91.008
							1183	90.982
							1184	90.955
							1185	90.924
							1186	90.921
							1187	90.893
							1188	90.894
							1189	90.87
							1190	90.867
							1191	90.851
							1192	90.845
							1193	90.824
							1194	90.807
							1195	90.781
							1196	90.767
							1197	90.747
							1198	90.754
							1199	90.745
							1200	90.753
							1201	90.724
							1202	90.718
							1203	90.675
							1204	90.661
							1205	90.609
							1206	90.614
							1207	90.595
							1208	90.598
							1209	90.563
							1210	90.555
							1211	90.533
							1212	90.516
							1213	90.483
							1214	90.489
							1215	90.455
							1216	90.454
							1217	90.404
							1218	90.431
							1219	90.391
							1220	90.398
							1221	90.36
							1222	90.338
							1223	90.305
							1224	90.297
							1225	90.297
							1226	90.291
							1227	90.262
							1228	90.24
							1229	90.211
							1230	90.195
							1231	90.162
							1232	90.166
							1233	90.125
							1234	90.141
							1235	90.09
							1236	90.097
							1237	90.057
							1238	90.054
							1239	90.033
							1240	90.015
							1241	89.997
							1242	89.973
							1243	89.946
							1244	89.945
							1245	89.938
							1246	89.926
							1247	89.87
							1248	89.853
							1249	89.828
							1250	89.834
							1251	89.814
							1252	89.8
							1253	89.765
							1254	89.748
							1255	89.742
							1256	89.723
							1257	89.717
							1258	89.68
							1259	89.678
							1260	89.638
							1261	89.633
							1262	89.615
							1263	89.589
							1264	89.565
							1265	89.527
							1266	89.534
							1267	89.511
							1268	89.511
							1269	89.482
							1270	89.447
							1271	89.404
							1272	89.352
							1273	89.341
							1274	89.324
							1275	89.313
							1276	89.284
							1277	89.263
							1278	89.253
							1279	89.243
							1280	89.22
							1281	89.169
							1282	89.139
							1283	89.109
							1284	89.119
							1285	89.102
							1286	89.088
							1287	89.042
							1288	89.001
							1289	88.996
							1290	88.95
							1291	88.952
							1292	88.902
							1293	88.91
							1294	88.882
							1295	88.861
							1296	88.854
							1297	88.846
							1298	88.832
							1299	88.802
							1300	88.773

## Sheet: Figure 3
	Figure 3c			Figure 3d
	Membrane	Crosslinking degree (%)				The rejection of neutral organic molecules
	PA-1	70.6		neutral organic molecules	Molecular weight	PA-1	PA-2	PA-4
	PA-2	74.1		glycerol	92	32	33.7	38.9
	PA-3	78.3		glucose	180	62.1	65.4	72.9
				sucrose	342	85.8	87.4	90.9
				raffinose	504	92.7	93.2	94.3
Figure 3e
PA-1	Y=1/(x*ln(1.50)*sqrt(2*PI))*exp(-(ln(x)-ln(0.63))^2/2/(ln(1.50))^2)
PA-2	Y=1/(x*ln(1.49)*sqrt(2*PI))*exp(-(ln(x)-ln(0.61))^2/2/(ln(1.49))^2)
PA-4	Y=1/(x*ln(1.45)*sqrt(2*PI))*exp(-(ln(x)-ln(0.57))^2/2/(ln(1.45))^2)
		Fgure 3f
		Membrane	MgCl2 rejection (%)	Error bar	LiCl rejection (%)	Error bar
		PA-1	95.07	0.83	59.09	0.43
		PA-2	96.06	0.36	60.02	0.44
		PA-4	96.87	0.57	61.25	0.84

## Sheet: Figure 4
		Figure 4c
			Ion transmembrane rate
			(mol m-2 h-1)
		Mg2+	0.07
		Li+	0.91

## Sheet: Figure 5
Figure 5a					Figure 5b
MgCl2 concentration in the mixed solutiion (g L-1)	LiCl concentration in the mixed solutiion (g L-1)	Mass ratio of MgCl2 : LiCl in solution	Water evaporation rate (kg m-2 h-1)	LiCl crystallization rate (g m-2 h-1)	Proportion of LiCl in solution (%)	Proportion of LiCl in salt powder(%)
0.45	0.45	1:1	3	37.7	50	94.2
0.9	0.45	2:1	2.95	38.3	33.3	84.8
1.35	0.45	3:1	2.89	50.1	25	80.5
1.8	0.45	4:1	3	51.3	20	76.2
2.25	0.45	5:1	3.05	53	16.7	67.2
4.5	0.45	10:1	2.95	61.8	9.1	52.4
Figure 5c					Figure 5d
MgCl2 concentration in the mixed solutiion (g L-1)	LiCl concentration in the mixed solutiion (g L-1)	Total salt concentration (g L-1)	Water evaporation rate (kg m-2 h-1)	LiCl crystallization rate (g m-2 h-1)	Proportion of LiCl in salt powder(%)	LiCl/MgCl2 separation factor
5	5	10	3.05	41.2	94.9	18.6
10	10	20	2.95	63.3	94.5	17.2
15	15	30	2.95	87.9	94.8	18.2
20	20	40	3	104.5	95.1	19.4
40	40	80	2.95	186.2	94.2	16.2
	Figure 5g
	2 Theta (degree)	Intensity (a. u.)
	15.05	44
	15.07	40
	15.09	44
	15.11	38
	15.13	40
	15.15	48
	15.17	48
	15.19	38
	15.21	58
	15.23	60
	15.25	42
	15.27	54
	15.29	38
	15.31	42
	15.33	40
	15.35	48
	15.37	40
	15.39	48
	15.41	54
	15.43	48
	15.45	54
	15.47	50
	15.49	54
	15.51	48
	15.53	46
	15.55	38
	15.57	60
	15.59	52
	15.61	38
	15.63	50
	15.65	52
	15.67	52
	15.69	46
	15.71	44
	15.73	52
	15.75	40
	15.77	50
	15.79	50
	15.81	46
	15.83	62
	15.85	54
	15.87	54
	15.89	46
	15.91	58
	15.93	52
	15.95	50
	15.97	48
	15.99	64
	16.01	52
	16.03	50
	16.05	44
	16.07	52
	16.09	50
	16.11	56
	16.13	62
	16.15	52
	16.17	54
	16.19	52
	16.21	46
	16.23	56
	16.25	60
	16.27	48
	16.29	50
	16.31	60
	16.33	58
	16.35	68
	16.37	44
	16.39	62
	16.41	54
	16.43	66
	16.45	60
	16.47	50
	16.49	52
	16.51	52
	16.53	52
	16.55	50
	16.57	64
	16.59	68
	16.61	68
	16.63	42
	16.65	40
	16.67	54
	16.69	40
	16.71	64
	16.73	62
	16.75	52
	16.77	52
	16.79	54
	16.81	40
	16.83	48
	16.85	58
	16.87	56
	16.89	48
	16.91	58
	16.93	60
	16.95	50
	16.97	60
	16.99	58
	17.01	52
	17.03	50
	17.05	66
	17.07	60
	17.09	66
	17.11	50
	17.13	54
	17.15	50
	17.17	50
	17.19	48
	17.21	62
	17.23	50
	17.25	54
	17.27	60
	17.29	50
	17.31	52
	17.33	58
	17.35	44
	17.37	46
	17.39	64
	17.41	68
	17.43	66
	17.45	74
	17.47	52
	17.49	58
	17.51	64
	17.53	48
	17.55	56
	17.57	54
	17.59	72
	17.61	68
	17.63	58
	17.65	56
	17.67	56
	17.69	70
	17.71	58
	17.73	62
	17.75	84
	17.77	66
	17.79	74
	17.81	70
	17.83	62
	17.85	58
	17.87	54
	17.89	60
	17.91	68
	17.93	58
	17.95	66
	17.97	60
	17.99	54
	18.01	60
	18.03	66
	18.05	72
	18.07	60
	18.09	84
	18.11	58
	18.13	66
	18.15	64
	18.17	74
	18.19	50
	18.21	54
	18.23	54
	18.25	58
	18.27	66
	18.29	58
	18.31	70
	18.33	54
	18.35	70
	18.37	62
	18.39	70
	18.41	64
	18.43	78
	18.45	78
	18.47	66
	18.49	66
	18.51	50
	18.53	78
	18.55	70
	18.57	70
	18.59	60
	18.61	66
	18.63	52
	18.65	54
	18.67	64
	18.69	74
	18.71	70
	18.73	66
	18.75	50
	18.77	68
	18.79	62
	18.81	70
	18.83	60
	18.85	64
	18.87	56
	18.89	70
	18.91	64
	18.93	64
	18.95	60
	18.97	72
	18.99	68
	19.01	68
	19.03	56
	19.05	78
	19.07	42
	19.09	58
	19.11	56
	19.13	60
	19.15	52
	19.17	72
	19.19	78
	19.21	56
	19.23	72
	19.25	70
	19.27	74
	19.29	56
	19.31	78
	19.33	72
	19.35	70
	19.37	60
	19.39	70
	19.41	80
	19.43	62
	19.45	70
	19.47	70
	19.49	82
	19.51	68
	19.53	78
	19.55	64
	19.57	72
	19.59	62
	19.61	66
	19.63	64
	19.65	82
	19.67	84
	19.69	82
	19.71	82
	19.73	76
	19.75	74
	19.77	66
	19.79	72
	19.81	80
	19.83	84
	19.85	88
	19.87	58
	19.89	92
	19.91	82
	19.93	78
	19.95	84
	19.97	48
	19.99	66
	20.01	70
	20.03	66
	20.05	92
	20.07	88
	20.09	76
	20.11	76
	20.13	84
	20.15	70
	20.17	86
	20.19	76
	20.21	76
	20.23	82
	20.25	80
	20.27	80
	20.29	66
	20.31	74
	20.33	86
	20.35	74
	20.37	82
	20.39	78
	20.41	86
	20.43	64
	20.45	78
	20.47	78
	20.49	94
	20.51	86
	20.53	82
	20.55	70
	20.57	76
	20.59	74
	20.61	76
	20.63	74
	20.65	90
	20.67	88
	20.69	70
	20.71	80
	20.73	78
	20.75	88
	20.77	78
	20.79	92
	20.81	74
	20.83	82
	20.85	114
	20.87	92
	20.89	78
	20.91	90
	20.93	86
	20.95	94
	20.97	100
	20.99	92
	21.01	80
	21.03	102
	21.05	96
	21.07	136
	21.09	124
	21.11	124
	21.13	178
	21.15	138
	21.17	212
	21.19	206
	21.21	240
	21.23	278
	21.25	288
	21.27	338
	21.29	382
	21.31	380
	21.33	422
	21.35	404
	21.37	376
	21.39	290
	21.41	258
	21.43	230
	21.45	156
	21.47	142
	21.49	144
	21.51	88
	21.53	114
	21.55	120
	21.57	94
	21.59	96
	21.61	92
	21.63	100
	21.65	102
	21.67	86
	21.69	78
	21.71	98
	21.73	74
	21.75	96
	21.77	76
	21.79	92
	21.81	80
	21.83	102
	21.85	96
	21.87	98
	21.89	84
	21.91	86
	21.93	90
	21.95	84
	21.97	92
	21.99	92
	22.01	86
	22.03	112
	22.05	110
	22.07	72
	22.09	90
	22.11	98
	22.13	74
	22.15	92
	22.17	84
	22.19	86
	22.21	78
	22.23	92
	22.25	94
	22.27	94
	22.29	92
	22.31	96
	22.33	104
	22.35	88
	22.37	82
	22.39	100
	22.41	86
	22.43	80
	22.45	84
	22.47	86
	22.49	92
	22.51	100
	22.53	88
	22.55	102
	22.57	98
	22.59	78
	22.61	110
	22.63	94
	22.65	76
	22.67	98
	22.69	102
	22.71	84
	22.73	80
	22.75	104
	22.77	98
	22.79	96
	22.81	96
	22.83	94
	22.85	110
	22.87	98
	22.89	88
	22.91	80
	22.93	92
	22.95	92
	22.97	84
	22.99	94
	23.01	106
	23.03	104
	23.05	96
	23.07	82
	23.09	80
	23.11	118
	23.13	116
	23.15	104
	23.17	94
	23.19	112
	23.21	112
	23.23	108
	23.25	136
	23.27	100
	23.29	140
	23.31	144
	23.33	128
	23.35	182
	23.37	146
	23.39	150
	23.41	154
	23.43	164
	23.45	134
	23.47	162
	23.49	158
	23.51	150
	23.53	116
	23.55	124
	23.57	106
	23.59	90
	23.61	88
	23.63	94
	23.65	102
	23.67	88
	23.69	92
	23.71	76
	23.73	90
	23.75	104
	23.77	92
	23.79	112
	23.81	92
	23.83	98
	23.85	92
	23.87	98
	23.89	96
	23.91	102
	23.93	110
	23.95	100
	23.97	82
	23.99	118
	24.01	114
	24.03	112
	24.05	110
	24.07	104
	24.09	86
	24.11	100
	24.13	100
	24.15	94
	24.17	94
	24.19	94
	24.21	90
	24.23	112
	24.25	92
	24.27	106
	24.29	106
	24.31	112
	24.33	98
	24.35	96
	24.37	92
	24.39	104
	24.41	90
	24.43	106
	24.45	84
	24.47	100
	24.49	94
	24.51	106
	24.53	102
	24.55	96
	24.57	100
	24.59	90
	24.61	104
	24.63	94
	24.65	104
	24.67	104
	24.69	80
	24.71	100
	24.73	90
	24.75	98
	24.77	120
	24.79	108
	24.81	100
	24.83	82
	24.85	84
	24.87	94
	24.89	124
	24.91	98
	24.93	98
	24.95	112
	24.97	84
	24.99	104
	25.01	94
	25.03	94
	25.05	90
	25.07	84
	25.09	90
	25.11	104
	25.13	90
	25.15	100
	25.17	100
	25.19	96
	25.21	102
	25.23	108
	25.25	104
	25.27	106
	25.29	92
	25.31	102
	25.33	92
	25.35	88
	25.37	104
	25.39	96
	25.41	92
	25.43	102
	25.45	96
	25.47	84
	25.49	106
	25.51	110
	25.53	98
	25.55	100
	25.57	94
	25.59	112
	25.61	102
	25.63	98
	25.65	104
	25.67	86
	25.69	98
	25.71	100
	25.73	108
	25.75	122
	25.77	102
	25.79	104
	25.81	100
	25.83	92
	25.85	102
	25.87	112
	25.89	90
	25.91	98
	25.93	96
	25.95	100
	25.97	86
	25.99	108
	26.01	114
	26.03	108
	26.05	122
	26.07	104
	26.09	84
	26.11	106
	26.13	88
	26.15	100
	26.17	106
	26.19	116
	26.21	88
	26.23	92
	26.25	96
	26.27	110
	26.29	94
	26.31	100
	26.33	98
	26.35	92
	26.37	104
	26.39	98
	26.41	88
	26.43	112
	26.45	98
	26.47	94
	26.49	102
	26.51	98
	26.53	106
	26.55	90
	26.57	100
	26.59	116
	26.61	100
	26.63	100
	26.65	110
	26.67	100
	26.69	102
	26.71	104
	26.73	118
	26.75	108
	26.77	86
	26.79	100
	26.81	90
	26.83	114
	26.85	108
	26.87	94
	26.89	90
	26.91	118
	26.93	90
	26.95	112
	26.97	110
	26.99	96
	27.01	110
	27.03	102
	27.05	86
	27.07	106
	27.09	108
	27.11	94
	27.13	90
	27.15	108
	27.17	114
	27.19	92
	27.21	112
	27.23	120
	27.25	90
	27.27	104
	27.29	94
	27.31	120
	27.33	102
	27.35	106
	27.37	98
	27.39	116
	27.41	100
	27.43	96
	27.45	100
	27.47	90
	27.49	94
	27.51	96
	27.53	108
	27.55	106
	27.57	102
	27.59	102
	27.61	88
	27.63	114
	27.65	118
	27.67	104
	27.69	94
	27.71	94
	27.73	102
	27.75	82
	27.77	104
	27.79	88
	27.81	92
	27.83	84
	27.85	94
	27.87	68
	27.89	92
	27.91	116
	27.93	104
	27.95	78
	27.97	114
	27.99	84
	28.01	112
	28.03	114
	28.05	92
	28.07	90
	28.09	90
	28.11	94
	28.13	108
	28.15	84
	28.17	90
	28.19	112
	28.21	114
	28.23	78
	28.25	106
	28.27	102
	28.29	100
	28.31	102
	28.33	94
	28.35	94
	28.37	92
	28.39	110
	28.41	94
	28.43	96
	28.45	92
	28.47	82
	28.49	96
	28.51	90
	28.53	84
	28.55	96
	28.57	96
	28.59	100
	28.61	106
	28.63	90
	28.65	108
	28.67	88
	28.69	78
	28.71	98
	28.73	94
	28.75	84
	28.77	92
	28.79	88
	28.81	94
	28.83	94
	28.85	106
	28.87	90
	28.89	108
	28.91	78
	28.93	112
	28.95	94
	28.97	96
	28.99	120
	29.01	96
	29.03	92
	29.05	108
	29.07	124
	29.09	104
	29.11	100
	29.13	96
	29.15	100
	29.17	128
	29.19	118
	29.21	114
	29.23	114
	29.25	126
	29.27	144
	29.29	136
	29.31	146
	29.33	160
	29.35	216
	29.37	196
	29.39	176
	29.41	208
	29.43	202
	29.45	220
	29.47	194
	29.49	176
	29.51	180
	29.53	158
	29.55	134
	29.57	150
	29.59	120
	29.61	102
	29.63	112
	29.65	104
	29.67	114
	29.69	108
	29.71	104
	29.73	84
	29.75	110
	29.77	102
	29.79	102
	29.81	94
	29.83	104
	29.85	92
	29.87	88
	29.89	106
	29.91	100
	29.93	100
	29.95	96
	29.97	94
	29.99	114
	30.01	88
	30.03	112
	30.05	86
	30.07	114
	30.09	104
	30.11	94
	30.13	122
	30.15	106
	30.17	94
	30.19	110
	30.21	100
	30.23	110
	30.25	120
	30.27	122
	30.29	124
	30.31	150
	30.33	134
	30.35	182
	30.37	192
	30.39	240
	30.41	242
	30.43	278
	30.45	284
	30.47	342
	30.49	390
	30.51	420
	30.53	460
	30.55	478
	30.57	438
	30.59	470
	30.61	424
	30.63	404
	30.65	368
	30.67	314
	30.69	298
	30.71	244
	30.73	204
	30.75	158
	30.77	158
	30.79	114
	30.81	122
	30.83	132
	30.85	98
	30.87	114
	30.89	106
	30.91	106
	30.93	90
	30.95	110
	30.97	98
	30.99	92
	31.01	108
	31.03	98
	31.05	94
	31.07	68
	31.09	88
	31.11	102
	31.13	92
	31.15	92
	31.17	96
	31.19	84
	31.21	122
	31.23	112
	31.25	88
	31.27	92
	31.29	102
	31.31	122
	31.33	98
	31.35	98
	31.37	114
	31.39	108
	31.41	140
	31.43	112
	31.45	130
	31.47	140
	31.49	184
	31.51	200
	31.53	190
	31.55	248
	31.57	296
	31.59	332
	31.61	358
	31.63	434
	31.65	454
	31.67	488
	31.69	500
	31.71	562
	31.73	614
	31.75	568
	31.77	578
	31.79	504
	31.81	482
	31.83	386
	31.85	358
	31.87	310
	31.89	274
	31.91	228
	31.93	170
	31.95	150
	31.97	146
	31.99	106
	32.01	118
	32.03	120
	32.05	104
	32.07	94
	32.09	100
	32.11	88
	32.13	100
	32.15	94
	32.17	80
	32.19	92
	32.21	94
	32.23	90
	32.25	82
	32.27	96
	32.29	78
	32.31	68
	32.33	92
	32.35	74
	32.37	74
	32.39	94
	32.41	78
	32.43	88
	32.45	76
	32.47	84
	32.49	82
	32.51	82
	32.53	68
	32.55	70
	32.57	86
	32.59	62
	32.61	90
	32.63	54
	32.65	68
	32.67	72
	32.69	70
	32.71	90
	32.73	74
	32.75	68
	32.77	68
	32.79	68
	32.81	68
	32.83	68
	32.85	70
	32.87	88
	32.89	88
	32.91	66
	32.93	70
	32.95	74
	32.97	68
	32.99	76
	33.01	64
	33.03	62
	33.05	74
	33.07	90
	33.09	74
	33.11	70
	33.13	68
	33.15	64
	33.17	64
	33.19	72
	33.21	76
	33.23	84
	33.25	56
	33.27	68
	33.29	66
	33.31	76
	33.33	66
	33.35	78
	33.37	74
	33.39	64
	33.41	66
	33.43	62
	33.45	78
	33.47	78
	33.49	90
	33.51	60
	33.53	70
	33.55	66
	33.57	72
	33.59	74
	33.61	76
	33.63	68
	33.65	62
	33.67	76
	33.69	76
	33.71	60
	33.73	80
	33.75	70
	33.77	80
	33.79	86
	33.81	92
	33.83	76
	33.85	86
	33.87	104
	33.89	108
	33.91	130
	33.93	148
	33.95	166
	33.97	180
	33.99	176
	34.01	196
	34.03	206
	34.05	202
	34.07	218
	34.09	206
	34.11	230
	34.13	218
	34.15	174
	34.17	172
	34.19	148
	34.21	132
	34.23	104
	34.25	94
	34.27	76
	34.29	76
	34.31	80
	34.33	82
	34.35	76
	34.37	64
	34.39	68
	34.41	74
	34.43	62
	34.45	52
	34.47	74
	34.49	64
	34.51	76
	34.53	56
	34.55	76
	34.57	64
	34.59	58
	34.61	68
	34.63	68
	34.65	54
	34.67	76
	34.69	66
	34.71	64
	34.73	52
	34.75	56
	34.77	60
	34.79	42
	34.81	62
	34.83	56
	34.85	70
	34.87	60
	34.89	62
	34.91	66
	34.93	58
	34.95	48
	34.97	58
	34.99	58
	35.01	60
	35.03	62
	35.05	60
	35.07	72
	35.09	62
	35.11	58
	35.13	56
	35.15	66
	35.17	58
	35.19	66
	35.21	58
	35.23	52
	35.25	64
	35.27	72
	35.29	72
	35.31	58
	35.33	50
	35.35	70
	35.37	62
	35.39	68
	35.41	50
	35.43	44
	35.45	56
	35.47	60
	35.49	58
	35.51	50
	35.53	54
	35.55	64
	35.57	50
	35.59	56
	35.61	54
	35.63	46
	35.65	62
	35.67	56
	35.69	62
	35.71	60
	35.73	52
	35.75	62
	35.77	70
	35.79	64
	35.81	58
	35.83	74
	35.85	76
	35.87	84
	35.89	86
	35.91	96
	35.93	112
	35.95	114
	35.97	112
	35.99	154
	36.01	162
	36.03	178
	36.05	148
	36.07	146
	36.09	142
	36.11	136
	36.13	134
	36.15	124
	36.17	92
	36.19	92
	36.21	80
	36.23	72
	36.25	74
	36.27	64
	36.29	60
	36.31	62
	36.33	50
	36.35	64
	36.37	66
	36.39	62
	36.41	54
	36.43	54
	36.45	46
	36.47	66
	36.49	64
	36.51	50
	36.53	64
	36.55	52
	36.57	64
	36.59	68
	36.61	64
	36.63	66
	36.65	72
	36.67	78
	36.69	100
	36.71	76
	36.73	112
	36.75	144
	36.77	142
	36.79	174
	36.81	196
	36.83	178
	36.85	210
	36.87	218
	36.89	222
	36.91	230
	36.93	264
	36.95	260
	36.97	256
	36.99	256
	37.01	198
	37.03	202
	37.05	176
	37.07	164
	37.09	124
	37.11	106
	37.13	102
	37.15	92
	37.17	72
	37.19	72
	37.21	56
	37.23	56
	37.25	50
	37.27	52
	37.29	72
	37.31	58
	37.33	64
	37.35	46
	37.37	70
	37.39	62
	37.41	62
	37.43	62
	37.45	42
	37.47	46
	37.49	44
	37.51	50
	37.53	48
	37.55	48
	37.57	40
	37.59	56
	37.61	44
	37.63	58
	37.65	56
	37.67	48
	37.69	42
	37.71	52
	37.73	58
	37.75	54
	37.77	36
	37.79	50
	37.81	46
	37.83	46
	37.85	52
	37.87	38
	37.89	50
	37.91	52
	37.93	54
	37.95	54
	37.97	48
	37.99	52
	38.01	50
	38.03	56
	38.05	56
	38.07	44
	38.09	34
	38.11	48
	38.13	38
	38.15	44
	38.17	40
	38.19	42
	38.21	48
	38.23	46
	38.25	46
	38.27	34
	38.29	48
	38.31	48
	38.33	40
	38.35	46
	38.37	34
	38.39	56
	38.41	56
	38.43	38
	38.45	40
	38.47	48
	38.49	66
	38.51	52
	38.53	38
	38.55	44
	38.57	44
	38.59	36
	38.61	44
	38.63	38
	38.65	50
	38.67	50
	38.69	46
	38.71	44
	38.73	52
	38.75	42
	38.77	38
	38.79	42
	38.81	38
	38.83	40
	38.85	52
	38.87	40
	38.89	44
	38.91	50
	38.93	42
	38.95	48
	38.97	32
	38.99	42
	39.01	50
	39.03	40
	39.05	56
	39.07	46
	39.09	58
	39.11	46
	39.13	56
	39.15	44
	39.17	38
	39.19	48
	39.21	50
	39.23	52
	39.25	68
	39.27	50
	39.29	58
	39.31	60
	39.33	72
	39.35	64
	39.37	72
	39.39	88
	39.41	82
	39.43	110
	39.45	118
	39.47	118
	39.49	130
	39.51	114
	39.53	144
	39.55	124
	39.57	122
	39.59	138
	39.61	130
	39.63	132
	39.65	118
	39.67	118
	39.69	106
	39.71	88
	39.73	106
	39.75	80
	39.77	90
	39.79	94
	39.81	92
	39.83	102
	39.85	116
	39.87	120
	39.89	106
	39.91	106
	39.93	124
	39.95	104
	39.97	112
	39.99	100
	40.01	78
	40.03	86
	40.05	74
	40.07	62
	40.09	72
	40.11	52
	40.13	48
	40.15	50
	40.17	36
	40.19	42
	40.21	58
	40.23	46
	40.25	42
	40.27	58
	40.29	38
	40.31	54
	40.33	40
	40.35	54
	40.37	42
	40.39	40
	40.41	42
	40.43	44
	40.45	34
	40.47	44
	40.49	52
	40.51	36
	40.53	46
	40.55	50
	40.57	40
	40.59	46
	40.61	40
	40.63	44
	40.65	50
	40.67	38
	40.69	40
	40.71	36
	40.73	34
	40.75	44
	40.77	48
	40.79	50
	40.81	62
	40.83	32
	40.85	52
	40.87	46
	40.89	58
	40.91	46
	40.93	32
	40.95	38
	40.97	42
	40.99	36
	41.01	40
	41.03	40
	41.05	38
	41.07	36
	41.09	60
	41.11	30
	41.13	46
	41.15	52
	41.17	50
	41.19	30
	41.21	44
	41.23	46
	41.25	40
	41.27	38
	41.29	38
	41.31	50
	41.33	46
	41.35	34
	41.37	44
	41.39	56
	41.41	40
	41.43	46
	41.45	58
	41.47	32
	41.49	42
	41.51	42
	41.53	40
	41.55	50
	41.57	58
	41.59	36
	41.61	46
	41.63	48
	41.65	44
	41.67	42
	41.69	44
	41.71	34
	41.73	42
	41.75	32
	41.77	44
	41.79	50
	41.81	48
	41.83	50
	41.85	44
	41.87	50
	41.89	46
	41.91	42
	41.93	42
	41.95	38
	41.97	44
	41.99	44
	42.01	58
	42.03	48
	42.05	48
	42.07	40
	42.09	46
	42.11	40
	42.13	46
	42.15	38
	42.17	56
	42.19	48
	42.21	46
	42.23	54
	42.25	52
	42.27	42
	42.29	38
	42.31	44
	42.33	48
	42.35	38
	42.37	46
	42.39	44
	42.41	44
	42.43	40
	42.45	62
	42.47	46
	42.49	52
	42.51	48
	42.53	48
	42.55	54
	42.57	54
	42.59	60
	42.61	46
	42.63	58
	42.65	56
	42.67	64
	42.69	74
	42.71	60
	42.73	72
	42.75	60
	42.77	54
	42.79	58
	42.81	52
	42.83	48
	42.85	50
	42.87	42
	42.89	54
	42.91	48
	42.93	46
	42.95	48
	42.97	46
	42.99	44
	43.01	54
	43.03	50
	43.05	48
	43.07	54
	43.09	38
	43.11	38
	43.13	42
	43.15	40
	43.17	48
	43.19	52
	43.21	48
	43.23	52
	43.25	58
	43.27	74
	43.29	64
	43.31	60
	43.33	58
	43.35	90
	43.37	68
	43.39	68
	43.41	78
	43.43	82
	43.45	94
	43.47	78
	43.49	58
	43.51	64
	43.53	72
	43.55	66
	43.57	62
	43.59	70
	43.61	46
	43.63	50
	43.65	48
	43.67	42
	43.69	38
	43.71	50
	43.73	36
	43.75	54
	43.77	48
	43.79	42
	43.81	40
	43.83	48
	43.85	50
	43.87	46
	43.89	46
	43.91	48
	43.93	42
	43.95	56
	43.97	62
	43.99	40
	44.01	38
	44.03	44
	44.05	40
	44.07	38
	44.09	42
	44.11	40
	44.13	34
	44.15	42
	44.17	42
	44.19	38
	44.21	44
	44.23	46
	44.25	48
	44.27	42
	44.29	50
	44.31	36
	44.33	44
	44.35	34
	44.37	32
	44.39	44
	44.41	48
	44.43	48
	44.45	40
	44.47	40
	44.49	46
	44.51	36
	44.53	54
	44.55	42
	44.57	46
	44.59	36
	44.61	56
	44.63	42
	44.65	36
	44.67	40
	44.69	32
	44.71	30
	44.73	44
	44.75	46
	44.77	34
	44.79	34
	44.81	58
	44.83	34
	44.85	48
	44.87	52
	44.89	54
	44.91	50
	44.93	58
	44.95	54
	44.97	48
	44.99	58
	45.01	60
	45.03	50
	45.05	44
	45.07	40
	45.09	48
	45.11	32
	45.13	40
	45.15	52
	45.17	44
	45.19	44
	45.21	44
	45.23	52
	45.25	38
	45.27	28
	45.29	36
	45.31	38
	45.33	44
	45.35	50
	45.37	36
	45.39	46
	45.41	38
	45.43	32
	45.45	38
	45.47	32
	45.49	24
	45.51	44
	45.53	38
	45.55	44
	45.57	44
	45.59	50
	45.61	42
	45.63	42
	45.65	34
	45.67	30
	45.69	46
	45.71	42
	45.73	34
	45.75	38
	45.77	36
	45.79	44
	45.81	58
	45.83	30
	45.85	40
	45.87	44
	45.89	36
	45.91	44
	45.93	36
	45.95	44
	45.97	44
	45.99	34
	46.01	34
	46.03	36
	46.05	48
	46.07	34
	46.09	50
	46.11	30
	46.13	36
	46.15	38
	46.17	30
	46.19	32
	46.21	42
	46.23	46
	46.25	42
	46.27	38
	46.29	38
	46.31	42
	46.33	42
	46.35	38
	46.37	42
	46.39	46
	46.41	36
	46.43	52
	46.45	36
	46.47	42
	46.49	42
	46.51	54
	46.53	36
	46.55	50
	46.57	52
	46.59	34
	46.61	38
	46.63	34
	46.65	52
	46.67	46
	46.69	40
	46.71	48
	46.73	38
	46.75	38
	46.77	24
	46.79	44
	46.81	32
	46.83	36
	46.85	44
	46.87	44
	46.89	38
	46.91	26
	46.93	44
	46.95	40
	46.97	48
	46.99	30
	47.01	32
	47.03	46
	47.05	40
	47.07	50
	47.09	46
	47.11	32
	47.13	34
	47.15	46
	47.17	38
	47.19	40
	47.21	36
	47.23	44
	47.25	42
	47.27	36
	47.29	34
	47.31	54
	47.33	44
	47.35	48
	47.37	38
	47.39	46
	47.41	52
	47.43	40
	47.45	48
	47.47	40
	47.49	62
	47.51	56
	47.53	56
	47.55	30
	47.57	44
	47.59	42
	47.61	44
	47.63	44
	47.65	48
	47.67	48
	47.69	44
	47.71	40
	47.73	50
	47.75	52
	47.77	42
	47.79	50
	47.81	42
	47.83	40
	47.85	58
	47.87	60
	47.89	42
	47.91	44
	47.93	42
	47.95	46
	47.97	58
	47.99	50
	48.01	46
	48.03	42
	48.05	38
	48.07	52
	48.09	48
	48.11	46
	48.13	48
	48.15	42
	48.17	44
	48.19	40
	48.21	46
	48.23	46
	48.25	38
	48.27	44
	48.29	50
	48.31	60
	48.33	42
	48.35	46
	48.37	46
	48.39	48
	48.41	38
	48.43	52
	48.45	52
	48.47	68
	48.49	76
	48.51	80
	48.53	98
	48.55	80
	48.57	86
	48.59	94
	48.61	110
	48.63	128
	48.65	118
	48.67	148
	48.69	132
	48.71	152
	48.73	132
	48.75	120
	48.77	138
	48.79	126
	48.81	124
	48.83	116
	48.85	102
	48.87	90
	48.89	100
	48.91	70
	48.93	80
	48.95	74
	48.97	54
	48.99	58
	49.01	54
	49.03	52
	49.05	50
	49.07	38
	49.09	42
	49.11	50
	49.13	46
	49.15	46
	49.17	34
	49.19	46
	49.21	46
	49.23	40
	49.25	46
	49.27	46
	49.29	26
	49.31	36
	49.33	28
	49.35	50
	49.37	36
	49.39	46
	49.41	34
	49.43	40
	49.45	38
	49.47	38
	49.49	34
	49.51	40
	49.53	38
	49.55	20
	49.57	26
	49.59	38
	49.61	54
	49.63	36
	49.65	28
	49.67	28
	49.69	38
	49.71	26
	49.73	36
	49.75	42
	49.77	42
	49.79	40
	49.81	44
	49.83	40
	49.85	44
	49.87	36
	49.89	56
	49.91	42
	49.93	32
	49.95	30
	49.97	40
	49.99	52
	50.01	44
	50.03	48
	50.05	46
	50.07	38
	50.09	50
	50.11	50
	50.13	58
	50.15	46
	50.17	72
	50.19	64
	50.21	62
	50.23	66
	50.25	68
	50.27	50
	50.29	78
	50.31	66
	50.33	64
	50.35	54
	50.37	58
	50.39	60
	50.41	50
	50.43	36
	50.45	58
	50.47	46
	50.49	44
	50.51	60
	50.53	40
	50.55	40
	50.57	42
	50.59	36
	50.61	52
	50.63	44
	50.65	42
	50.67	38
	50.69	28
	50.71	46
	50.73	38
	50.75	26
	50.77	38
	50.79	36
	50.81	32
	50.83	46
	50.85	48
	50.87	40
	50.89	42
	50.91	42
	50.93	42
	50.95	52
	50.97	36
	50.99	36
	51.01	40
	51.03	40
	51.05	36
	51.07	38
	51.09	48
	51.11	42
	51.13	42
	51.15	44
	51.17	34
	51.19	34
	51.21	40
	51.23	36
	51.25	26
	51.27	36
	51.29	30
	51.31	38
	51.33	36
	51.35	32
	51.37	40
	51.39	42
	51.41	38
	51.43	40
	51.45	40
	51.47	42
	51.49	34
	51.51	36
	51.53	34
	51.55	42
	51.57	44
	51.59	40
	51.61	32
	51.63	30
	51.65	34
	51.67	32
	51.69	34
	51.71	28
	51.73	28
	51.75	46
	51.77	48
	51.79	22
	51.81	44
	51.83	38
	51.85	34
	51.87	36
	51.89	32
	51.91	40
	51.93	32
	51.95	24
	51.97	36
	51.99	32
	52.01	32
	52.03	32
	52.05	46
	52.07	44
	52.09	34
	52.11	36
	52.13	34
	52.15	36
	52.17	30
	52.19	46
	52.21	40
	52.23	40
	52.25	40
	52.27	26
	52.29	54
	52.31	36
	52.33	42
	52.35	40
	52.37	56
	52.39	40
	52.41	30
	52.43	46
	52.45	52
	52.47	32
	52.49	42
	52.51	40
	52.53	30
	52.55	36
	52.57	50
	52.59	34
	52.61	34
	52.63	34
	52.65	46
	52.67	24
	52.69	44
	52.71	46
	52.73	38
	52.75	30
	52.77	44
	52.79	42
	52.81	34
	52.83	38
	52.85	40
	52.87	44
	52.89	42
	52.91	40
	52.93	42
	52.95	36
	52.97	42
	52.99	38
	53.01	38
	53.03	30
	53.05	34
	53.07	46
	53.09	34
	53.11	46
	53.13	36
	53.15	42
	53.17	46
	53.19	32
	53.21	44
	53.23	34
	53.25	38
	53.27	44
	53.29	52
	53.31	40
	53.33	44
	53.35	26
	53.37	38
	53.39	36
	53.41	34
	53.43	38
	53.45	42
	53.47	40
	53.49	32
	53.51	42
	53.53	32
	53.55	34
	53.57	38
	53.59	54
	53.61	44
	53.63	40
	53.65	36
	53.67	38
	53.69	44
	53.71	40
	53.73	36
	53.75	42
	53.77	40
	53.79	46
	53.81	36
	53.83	44
	53.85	36
	53.87	38
	53.89	36
	53.91	32
	53.93	50
	53.95	38
	53.97	36
	53.99	50
	54.01	40
	54.03	48
	54.05	40
	54.07	34
	54.09	48
	54.11	38
	54.13	34
	54.15	32
	54.17	34
	54.19	40
	54.21	36
	54.23	40
	54.25	28
	54.27	36
	54.29	36
	54.31	28
	54.33	26
	54.35	26
	54.37	38
	54.39	38
	54.41	34
	54.43	32
	54.45	42
	54.47	24
	54.49	36
	54.51	38
	54.53	36
	54.55	30
	54.57	52
	54.59	32
	54.61	30
	54.63	26
	54.65	38
	54.67	40
	54.69	28
[truncated: 268 more rows]
